# Supplementary material for: Foldclass and Merizo-search: scalable structural similarity search for single- and multi-domain proteins using geometric learning
Source: Bioinformatics. 2025 May 6;41(5):btaf277. doi: 10.1093/bioinformatics/btaf277 (PMC12122203; doi:10.1093/bioinformatics/btaf277)
Supplement: btaf277_Supplementary_Data [file btaf277_supplementary_data.zip]

Archive with 1 entries (1 files):
- Merizo-search Supplementary Information.pdf
